# Supplementary material for: Comparative Evaluation of Luminex xTAG® Gastrointestinal Pathogen Panel and Direct-From-Stool Real-Time PCR for Detection of C. difficile Toxin tcdB in Stool Samples from a Pediatric Population
Source: Microorganisms. 2022 Nov 9;10(11):2214. doi: 10.3390/microorganisms10112214 (PMC9693576; doi:10.3390/microorganisms10112214)
Supplement: Supplementary file 1 [file microorganisms-10-02214-s001.zip]

Archive with 1 entries (1 files):
- microorganisms-1992155-supplementary.pdf
